# Supplementary material for: Randomized controlled trial: Standard versus supplemental bowel preparation in patients with Bristol stool form 1 and 2
Source: PLoS One. 2017 Feb 27;12(2):e0171563. doi: 10.1371/journal.pone.0171563 (PMC5328251; doi:10.1371/journal.pone.0171563)
Supplement: S1 Text — (XLSX) [file pone.0171563.s004.xlsx]

## Sheet: Group A
Patients	Bristol stool type	Right conlon	Middle conlon	Left conlon	Total score	Polyp(y/n)
1	1	1	1	1	3	n
2	2	2	2	3	7	n
3	1	2	3	3	8	n
4	2	2	2	2	6	n
5	2	1	1	2	4	y
6	2	1	2	2	5	n
7	2	1	1	2	4	n
8	2	1	2	2	5	y
9	2	0	0	0	0	n
10	1	2	2	2	6	y
11	1	1	1	2	4	y
12	1	2	2	3	7	n
13	1	2	2	3	7	n
14	2	2	3	3	8	n
15	2	1	1	2	4	n
16	1	1	1	1	3	y
17	2	3	2	2	7	n
18	2	2	1	2	5	n
19	1	2	3	3	9	n
20	1	3	3	3	9	y
21	2	0	0	1	1	n
22	1	0	0	0	0	n
23	1	2	3	3	8	n
24	2	2	2	2	6	n
25	2	2	2	3	7	y
26	1	1	2	2	5	y
27	1	2	2	2	6	n
28	2	1	2	2	5	n
29	1	2	2	3	6	n
30	2	2	2	2	6	n
31	1	1	2	2	5	n
32	1	2	3	2	7	n
33	2	0	1	1	2	n
34	1	2	2	2	6	y
35	2	2	2	3	7	n
36	1	2	2	3	7	n
37	1	3	3	3	9	n
38	1	2	2	2	6	n
39	2	1	1	2	4	n
40	2	2	2	3	7	n
41	1	2	3	3	8	n
42	1	2	2	3	7	y
43	1	2	2	2	6	n
44	1	2	2	2	6	y
45	2	1	1	2	4	n
46	1	2	3	3	8	n
47	2	0	0	0	0	n
48	2	2	2	3	7	y
49	1	2	3	3	8	n
50	1	2	2	3	7	y
51	1	1	2	2	5	y
52	1	1	1	2	4	n
53	1	2	2	2	6	n
54	1	2	3	3	8	n
55	2	1	1	1	3	n
56	1	2	2	3	7	n
57	2	2	2	2	6	n
58	2	2	1	2	5	y
59	2	2	3	2	7	n
60	1	2	2	2	6	n
61	2	2	2	2	6	y
62	1	2	2	2	6	n
63	1	2	2	3	7	n
64	2	1	3	3	7	n
65	1	2	2	3	7	n
66	2	0	1	2	3	y
67	1	2	2	3	7	n
68	2	1	2	2	5	n
69	2	2	3	3	8	n
70	1	1	1	2	4	n
71	2	2	2	1	5	n
72	1	2	2	2	6	y
73	2	1	2	3	6	n
74	1	2	2	3	7	y
75	2	2	2	3	7	n
76	2	2	2	2	6	n
77	2	1	2	2	5	n
78	1	0	0	0	0	n
79	2	1	1	1	3	n
80	2	2	3	3	8	n
81	1	2	2	3	7	y
82	1	2	2	2	6	y
83	1	1	2	3	6	n
84	2	2	2	3	7	y
85	1	3	3	3	9	n
86	1	2	2	2	6	n
87	2	2	3	3	8	n
88	1	0	0	0	0	n
89	2	2	2	2	6	y
90	1	1	2	2	5	n
91	2	0	0	2	2	n
92	2	1	2	2	5	n
93	1	1	2	2	5	n
94	2	0	0	0	0	n
95	1	2	2	3	7	n
96	2	1	2	2	5	n
97	2	1	2	3	6	y
98	2	2	3	3	8	y
99	1	2	2	2	6	n
100	2	2	3	2	7	n
101	2	2	1	1	4	n
102	2	2	1	2	5	n
103	2	2	2	2	6	n
104	2	2	2	2	6	n
105	1	2	2	2	6	n
106	1	3	3	3	9	n
107	1	2	2	2	6	y
108	1	1	1	2	4	n
109	2	1	2	2	5	n
110	1	2	2	3	7	n
111	2	0	1	1	2	n
112	2	2	2	3	7	y
113	1	0	0	1	1	n
114	1	2	2	3	7	n
115	1	2	2	3	7	n
116	2	2	2	2	6	y
117	1	1	2	2	5	n
118	2	1	2	2	5	n
119	1	2	1	2	5	n
120	1	0	0	1	1	n
121	1	2	2	2	6	y
122	1	2	2	2	6	y
123	1	2	2	3	7	y
124	2	2	3	3	8	n
125	2	2	3	3	8	n
126	2	2	2	2	6	n
127	2	2	2	2	6	n
128	1	2	2	2	6	n
129	1	1	1	2	4	n
130	2	2	2	2	6	y
131	1	1	0	2	3	n
132	2	3	1	2	6	n
133	2	2	3	2	7	n
134	2	2	3	3	8	y
135	2	2	2	3	7	n
136	1	2	2	2	6	n
137	2	2	2	3	7	n
138	1	2	3	3	8	n
139	1	2	2	2	6	n
140	1	2	2	2	6	y
141	1	0	0	0	0	n
142	2	2	3	2	7	y
143	2	1	1	1	3	n
144	1	0	0	1	1	y
145	2	2	2	2	6	y
146	1	2	3	3	8	n
147	1	2	2	2	6	y
148	1	1	2	1	4	n
149	1	2	3	3	8	y
150	1	2	2	2	6	n
151	1	2	3	3	8	n
152	2	1	1	2	4	n
153	2	2	2	2	6	n
154	1	2	2	2	6	y
155	1	2	2	3	7	n
156	1	1	1	1	3	n
157	1	0	0	1	1	n
158	1	1	2	2	5	n
159	2	2	2	3	7	n
160	2	2	2	2	6	y
161	1	2	2	2	6	n
162	1	2	3	2	7	y
163	1	2	3	3	7	n
164	1	2	2	2	6	n
165	1	2	2	2	6	n
166	2	0	1	2	3	n
167	1	2	3	3	8	n
168	1	2	2	2	6	n
169	1	2	2	3	7	y
170	2	2	2	2	6	n
171	2	2	3	2	7	n
172	1	2	2	3	7	n
173	2	2	1	2	5	y
174	1	1	1	2	4	n
175	1	2	2	2	6	y
176	1	0	0	0	0	n
177	2	0	0	1	1	n
178	2	2	3	2	7	y
179	1	0	0	1	1	n
180	1	1	2	2	5	n
181	2	1	2	2	5	n
182	2	2	2	3	7	n
183	2	2	3	3	8	y
184	2	2	3	2	7	n
185	1	2	2	3	7	y
186	2	3	2	3	8	n
187	2	2	2	2	6	n
188	1	2	2	3	7	n
189	1	1	1	2	4	y
190	1	2	2	3	7	y
191	1	1	2	2	5	n
192	2	0	0	1	1	n
193	2	1	2	2	5	n
194	2	2	3	2	7	n
195	1	0	0	1	1	n
196	2	2	1	2	5	y
197	2	2	3	3	8	n
198	2	2	2	2	6	y
199	2	2	2	3	7	n
200	2	1	1	2	4	n
201	1	2	2	2	6	n
202	2	1	1	2	4	n
203	2	1	0	2	2	n
204	1	2	2	2	6	y
205	2	3	2	3	7	n
206	2	0	1	1	2	n
207	1	1	1	1	3	n
208	2	2	3	2	7	n
209	2	2	2	2	6	n
210	1	2	2	3	7	n
211	2	3	3	2	8	n
212	1	1	2	2	5	y
213	1	2	2	2	6	n
214	1	2	2	2	6	y
Means		1.59346	1.83645	2.14953	5.56542
SD		0.619836	0.616866	0.55638	1.60315

## Sheet: Group B
Patients	Bristol stool type	Right conlon	Middle conlon	Left conlon	Total score	Polyp(y/n)
1	1	2	3	3	8	n
2	2	1	1	2	4	y
3	2	3	2	3	8	y
4	2	1	1	1	3	n
5	1	2	3	3	8	n
6	2	2	2	2	6	n
7	2	1	2	2	5	n
8	1	2	2	2	6	y
9	2	2	2	3	7	n
10	1	2	3	3	8	n
11	1	0	1	1	2	y
12	1	2	3	3	8	y
13	1	3	3	3	9	n
14	1	2	1	2	5	n
15	2	2	2	2	6	n
16	2	2	2	3	7	y
17	1	2	2	2	6	y
18	2	2	2	3	7	n
19	1	2	2	3	7	n
20	2	2	2	2	6	n
21	2	2	2	2	6	n
22	2	1	2	2	5	n
23	1	3	3	3	9	y
24	2	3	3	3	9	n
25	1	2	2	3	7	y
26	1	1	1	2	4	n
27	2	1	1	2	4	y
28	1	2	3	3	8	n
29	1	2	3	3	8	y
30	1	1	3	3	7	y
31	2	2	3	2	7	n
32	2	0	1	1	2	y
33	2	2	3	3	8	y
34	2	2	2	3	7	n
35	1	3	3	3	9	y
36	1	2	2	3	7	y
37	1	2	3	3	8	n
38	2	2	3	3	8	n
39	1	2	2	2	6	n
40	1	3	3	2	8	n
41	1	2	2	2	6	n
42	1	2	2	2	6	n
43	1	2	2	3	7	n
44	2	2	3	3	8	n
45	1	2	2	3	7	n
46	1	2	3	2	7	n
47	2	2	3	3	8	y
48	1	2	3	3	8	y
49	2	1	2	2	5	n
50	1	2	2	2	6	y
51	2	2	2	3	7	y
52	2	3	3	3	9	y
53	1	2	2	2	6	n
54	1	0	1	1	2	y
55	2	2	2	2	6	y
56	2	2	3	2	7	y
57	1	3	3	2	8	y
58	2	2	2	2	6	y
59	1	2	2	2	6	y
60	1	3	3	3	9	n
61	2	2	2	3	7	y
62	2	3	2	3	8	n
63	2	1	2	2	5	n
64	2	2	3	2	7	y
65	2	2	2	2	6	n
66	2	2	2	3	7	n
67	2	2	2	2	6	n
68	2	2	3	3	8	n
69	1	2	2	3	7	y
70	2	3	3	3	9	y
71	2	2	2	2	6	y
72	1	2	2	3	7	y
73	2	2	3	3	8	n
74	2	2	2	2	6	n
75	1	1	2	1	4	y
76	2	2	3	2	7	n
77	1	3	3	3	9	n
78	2	2	2	2	6	n
79	2	3	3	3	9	y
80	1	1	1	1	3	y
81	1	2	3	3	8	n
82	2	2	3	3	8	n
83	2	2	3	3	8	n
84	2	3	3	3	9	y
85	2	2	3	2	7	n
86	1	1	0	1	2	n
87	1	2	2	2	6	n
88	2	2	2	3	7	y
89	2	3	2	3	8	n
90	2	2	3	2	7	y
91	2	2	3	3	8	y
92	1	2	2	2	6	n
93	1	1	0	1	2	n
94	1	2	1	3	6	n
95	2	2	2	2	6	y
96	2	3	3	3	9	n
97	2	2	2	2	6	n
98	1	2	2	3	7	y
99	2	2	2	2	6	n
100	1	2	2	2	6	n
101	1	2	1	3	6	n
102	2	3	3	3	9	n
103	2	2	3	3	8	n
104	1	2	3	3	8	y
105	1	2	2	2	6	n
106	1	2	2	2	6	y
107	1	2	3	3	8	y
108	2	2	2	3	7	n
109	2	2	2	2	6	n
110	1	2	3	3	8	y
111	2	2	3	3	8	y
112	1	2	2	3	7	y
113	1	2	2	3	7	n
114	1	2	2	3	7	n
115	1	2	1	1	4	y
116	1	2	2	2	6	y
117	2	3	3	3	9	y
118	2	2	2	3	7	n
119	2	2	3	3	8	n
120	2	2	2	2	6	n
121	2	2	2	3	7	y
122	1	2	2	2	6	n
123	2	2	3	3	8	y
124	1	2	2	3	7	y
125	1	2	2	3	7	y
126	2	3	3	3	9	y
127	1	2	3	3	8	y
128	1	2	3	3	8	y
129	1	2	3	3	8	n
130	1	2	3	3	8	n
131	2	2	3	2	7	n
132	1	2	2	2	6	y
133	1	2	3	3	8	y
134	2	1	2	2	5	n
135	2	3	3	3	9	n
136	1	2	3	3	8	y
137	1	2	3	3	8	n
138	2	2	3	3	8	n
139	1	2	2	3	7	y
140	2	2	3	3	8	n
141	2	2	3	3	8	y
142	1	2	2	3	7	n
143	1	2	2	3	7	n
144	2	3	3	3	9	y
145	2	2	3	3	8	n
146	2	3	3	3	9	n
147	1	2	2	3	7	y
148	1	2	2	2	6	n
149	2	2	3	3	8	y
150	2	2	2	3	7	n
151	1	2	3	3	8	n
152	1	2	2	3	7	y
153	1	1	2	3	6	n
154	1	2	2	2	6	n
155	1	2	3	3	8	n
156	2	2	2	3	7	y
157	2	3	2	3	8	n
158	2	3	2	3	8	y
159	1	3	3	3	9	y
160	1	2	2	3	7	n
161	2	2	3	3	8	y
162	1	2	2	3	7	n
163	2	2	2	3	7	n
164	1	2	3	3	8	y
165	1	2	2	2	6	n
166	2	2	3	3	8	n
167	1	3	3	3	9	n
168	1	3	3	2	8	y
169	2	2	2	2	6	n
170	2	2	2	2	6	n
171	1	2	2	3	7	n
172	2	3	2	3	8	y
173	2	2	2	3	7	n
174	2	2	2	3	7	y
175	2	3	3	2	8	n
176	2	2	3	3	8	n
177	1	2	3	3	8	n
178	1	3	3	2	8	n
179	1	1	1	1	3	y
180	2	3	3	3	9	y
181	1	2	2	2	6	n
182	1	3	2	2	7	y
183	2	0	0	2	2	n
184	1	2	2	3	7	y
185	1	2	2	3	7	y
186	1	2	3	3	8	y
187	2	3	3	3	9	y
188	2	3	2	3	8	n
189	2	2	2	3	7	y
190	1	2	2	3	7	n
191	1	2	3	3	8	n
192	1	2	2	2	6	n
193	2	2	2	2	6	y
194	2	2	3	3	8	n
195	2	3	3	3	9	n
196	1	2	2	3	7	n
197	1	3	2	2	7	y
198	2	2	2	3	7	y
199	2	2	3	3	8	n
200	2	2	3	3	8	n
201	2	2	3	3	8	n
202	1	2	2	3	7	n
203	1	2	2	3	7	y
204	2	2	2	2	6	y
205	2	2	2	2	6	y
206	1	2	3	3	8	y
207	2	2	2	3	7	n
208	2	2	2	2	6	n
209	2	2	2	3	7	n
210	2	2	2	2	6	y
211	1	2	2	2	6	n
212	1	2	2	3	7	n
213	1	3	2	2	7	y
Means		2.06103	2.31925	2.57277	6.95305
SD		0.326214	0.556107	0.529525	1.06862

## Sheet: Group C
Patients	Bristol stool type	Right conlon	Middle conlon	Left conlon	Total score	Polyp(y/n)
1	6	2	2	2	6	n
2	3	2	2	2	6	y
3	5	2	3	3	8	n
4	5	2	3	3	8	y
5	4	2	3	3	8	n
6	3	3	3	3	9	y
7	3	2	3	3	8	n
8	6	2	2	3	7	y
9	4	1	2	2	5	n
10	4	2	3	3	8	n
11	4	3	3	3	9	y
12	5	2	3	2	7	y
13	5	2	3	3	8	n
14	6	2	3	3	8	y
15	6	3	3	3	9	y
16	4	2	2	2	6	n
17	3	2	3	3	8	n
18	6	3	3	3	9	y
19	6	2	2	2	6	y
20	6	2	2	2	6	y
21	4	2	3	3	8	n
22	6	2	2	2	6	y
23	4	2	2	2	6	y
24	4	2	3	3	8	n
25	3	3	3	3	9	n
26	4	2	3	2	7	n
27	3	2	2	1	5	n
28	4	2	2	1	5	n
29	3	2	3	3	8	n
30	5	0	0	1	1	n
31	5	1	2	2	5	n
32	3	2	3	3	8	n
33	4	2	2	2	6	n
34	3	2	3	3	8	n
35	3	2	2	2	6	n
36	4	2	3	3	8	n
37	4	1	2	3	6	n
38	5	2	3	3	8	y
39	3	1	2	3	6	n
40	4	2	2	2	6	n
41	3	1	2	2	5	n
42	5	3	3	2	7	n
43	5	2	3	3	8	n
44	4	2	2	2	6	n
45	3	2	2	3	7	y
46	3	2	3	3	8	y
47	5	3	3	3	9	y
48	6	2	2	3	7	n
49	4	2	2	2	6	y
50	5	2	2	2	6	n
51	5	2	2	2	6	n
52	4	3	3	3	9	y
53	6	3	2	2	7	n
54	4	1	2	2	5	n
55	7	2	2	3	7	y
56	4	2	3	3	8	n
57	6	2	2	3	7	y
58	6	3	3	3	9	y
59	4	2	2	3	7	y
60	4	2	3	3	8	y
61	5	2	3	3	8	n
62	6	2	2	3	7	y
63	3	2	2	3	7	n
64	4	2	2	3	7	n
65	5	2	3	2	7	n
66	3	2	2	3	7	n
67	3	2	3	3	8	n
68	4	2	2	2	6	n
69	3	0	0	0	0	n
70	3	2	2	3	7	n
71	3	2	3	3	7	n
72	4	2	2	2	6	n
73	3	2	2	2	6	y
74	4	3	3	3	9	n
75	4	3	3	3	9	y
76	4	1	1	2	4	y
77	3	3	3	3	9	n
78	5	3	3	3	9	y
79	6	2	3	3	8	n
80	6	3	3	2	8	y
81	4	2	3	3	8	y
82	3	2	2	2	6	n
83	4	2	3	2	7	n
84	4	2	2	2	6	y
85	5	3	3	3	9	y
86	3	3	3	3	9	n
87	5	2	2	3	7	y
88	5	1	2	3	6	n
89	4	2	3	3	8	n
90	5	2	2	3	7	y
91	6	2	3	3	8	y
92	4	1	1	2	4	y
93	3	2	2	3	7	n
94	7	2	2	2	6	y
95	6	2	2	2	6	y
96	5	2	3	3	8	y
97	4	2	2	3	7	n
98	4	2	3	2	7	n
99	4	2	3	2	7	n
100	3	2	2	3	7	n
101	3	1	2	3	6	y
102	4	2	3	3	8	n
103	4	2	2	2	6	n
104	3	2	2	3	7	n
105	6	2	3	3	8	n
106	5	2	3	3	8	n
107	7	2	3	3	8	y
108	6	2	2	2	6	y
109	5	3	3	3	9	y
110	4	2	2	3	7	y
111	4	3	3	3	9	n
112	4	2	2	3	6	n
113	3	2	1	2	5	y
114	6	2	3	3	8	n
115	6	2	1	2	5	y
116	3	2	3	3	8	y
117	4	2	2	3	7	y
118	5	2	2	3	7	n
119	5	2	2	2	6	n
120	4	2	3	3	8	n
121	4	3	3	3	9	y
122	5	2	2	3	7	n
123	6	1	2	3	6	n
124	6	2	3	3	8	y
125	5	2	2	3	7	n
126	4	2	2	2	6	y
127	5	2	2	2	6	y
128	5	3	3	2	8	n
129	4	2	2	2	6	n
130	4	2	2	2	6	n
131	4	2	2	2	6	n
132	4	3	3	3	9	n
133	4	2	3	3	8	y
134	4	1	2	2	5	n
135	3	1	1	2	4	n
136	5	2	2	2	6	n
137	3	3	3	3	9	n
138	5	2	3	3	8	y
139	4	2	3	2	7	y
140	3	2	2	3	7	n
141	3	2	3	3	8	n
142	3	2	2	3	7	y
143	4	1	1	2	4	n
144	4	1	1	1	3	n
145	5	3	3	3	9	y
146	4	0	1	1	2	y
147	5	3	3	3	9	n
148	4	2	2	3	7	n
149	4	3	3	3	9	n
150	3	1	1	1	3	n
151	5	2	2	2	6	n
152	4	3	2	1	6	n
153	4	2	3	3	8	y
154	4	3	3	3	9	n
155	3	2	2	2	6	n
156	6	2	2	2	6	n
157	3	3	3	3	9	n
158	4	1	2	2	5	n
159	4	3	3	3	9	y
160	5	2	2	2	6	n
161	3	3	3	3	9	y
162	3	2	2	2	6	n
163	6	2	2	2	6	n
164	6	2	3	3	8	y
165	6	2	2	2	6	n
166	5	2	3	3	8	n
167	5	2	2	3	7	n
168	6	2	2	3	7	y
169	5	2	2	3	7	n
170	3	1	1	2	4	n
171	4	2	2	2	6	n
172	6	3	2	3	8	n
173	4	2	2	3	7	y
174	5	1	3	3	7	n
175	4	2	3	3	8	y
176	4	2	2	3	7	n
177	3	2	2	3	7	y
178	4	2	2	2	6	n
179	5	3	3	3	9	y
180	6	3	3	3	9	n
181	5	2	3	3	8	y
182	6	2	2	2	6	y
183	6	2	2	2	6	y
184	3	2	2	3	7	n
185	4	2	2	2	6	n
186	4	2	2	3	7	n
187	4	2	2	2	6	y
188	4	2	3	3	8	n
189	6	3	2	3	8	n
190	6	2	1	2	5	n
191	4	2	3	3	8	n
192	3	2	3	2	7	y
193	3	2	3	3	8	n
194	4	1	1	2	4	n
195	4	2	2	2	6	n
196	4	0	0	1	1	n
197	4	2	2	3	7	n
198	4	2	3	3	8	n
199	4	2	2	3	7	n
200	5	2	2	3	7	n
201	3	2	2	2	6	n
202	5	2	2	3	7	n
203	7	3	2	3	8	n
204	4	2	3	3	8	y
205	4	2	2	3	7	n
206	5	2	2	2	6	y
207	5	2	3	3	8	n
208	4	0	0	0	0	n
209	5	2	2	2	6	y
210	6	2	2	2	6	y
211	4	1	2	1	4	y
212	4	3	3	3	9	y
213	3	2	2	2	6	n
Means		2.02817	2.32864	2.53052	6.87324
SD		0.337631	0.567348	0.555445	1.19937
